# Supplementary material for: An alternative CTCF isoform antagonizes canonical CTCF occupancy and changes chromatin architecture to promote apoptosis
Source: Nat Commun. 2019 Apr 4;10:1535. doi: 10.1038/s41467-019-08949-w (PMC6449404; doi:10.1038/s41467-019-08949-w)
Supplement: Supplementary file 4 — Supplementary Data 1 [file 41467_2019_8949_MOESM4_ESM.xlsx]

## Sheet: SData 1
Supplementary Data 1. shRNA targets used in this study.
sh CTCF-s #1	ACGGAGAGGTACTCGTCCTCA
sh CTCF#1	ACGTGTCCACGGCGTTCAAAT
sh CTCF#2	CCTCCTGAGGAATCACCTTAA
sh CTCF-both#1	GCGAAAGCAGCATTCCTATAT
sh CTCF-both#2	CAAGAATGAGAAGCGCTTTAA
sh IFI6	GCTACCTGCTGCTCTTCACTT
