# Supplementary material for: An alternative CTCF isoform antagonizes canonical CTCF occupancy and changes chromatin architecture to promote apoptosis
Source: Nat Commun. 2019 Apr 4;10:1535. doi: 10.1038/s41467-019-08949-w (PMC6449404; doi:10.1038/s41467-019-08949-w)
Supplement: Supplementary file 5 — Supplementary Data 2 [file 41467_2019_8949_MOESM5_ESM.xlsx]

## Sheet: SData 2
Supplementary Data 2. RT-qPCR primers used in this study.
Gene	Forward primer	Reverse Primers		usage
hGAPDH	GGAGCGAGATCCCTCCAAAAT	GGCTGTTGTCATACTTCTCATGG		RT-qPCR
hCTCF-N	TGCGGAAAGTGAACCCAT	TTTTGGCTGGTGGCTGAT		RT-qPCR
hCTCF-C	ATTGAACCTGAGCCAGAGCC	AGCTGTTGGCTGGTTCTGTT		RT-qPCR
hIFIT1	GACCCACAAGAATGTGAAAGCC	TCACCATTTGTACACATCTCCACT		RT-qPCR
hIFIT2	TGAAAGAGCGAAGGTGTGCT	CTCAGAGGGTCAATGGCGTT		RT-qPCR
hIFIT3	GAAACAGCCATCATGAGTGAGGTC	TCTTCTAGATCCCTTGAGACACTG		RT-qPCR
hIFIT5	CTGAGGAGAGAGCGATCCGA	ACGAATTTCACTCATGATGGCAG		RT-qPCR
hIFI6	AAGGCGGTATCGCTTTTCTTG	TTTTCTTACCTGCATCCTTACCC		RT-qPCR
hIFI27	ATCAGCAGTGACCAGTGTGG	TGGCCACAACTCCTCCAATC		RT-qPCR
hISG15	GGTGGACAAATGCGACGAAC	TCGAAGGTCAGCCAGAACAG		RT-qPCR
hSTAT1	ATGCACACAGTGCTTTCCGT	ACTGACAGCTAAACCTCAGCAA		RT-qPCR
hOASL	GCCTTCTCTTCCCAACTCCC	ATGTCTCGTGCCCTCTGCT		RT-qPCR
hMX1	ACAGAACCGCCAAGTCCAAA	GCGGATCAGCTTCTCACCTT		RT-qPCR
hGAPDH	GGTGGTCTCCTCTGACTTCAAC	GTTGCTGTAGCCAAATTCGTTGT	FAM-ACCCACTCCTCCACCTTTGAC-MGB	RT-qPCR
hCTCF	CAGAGGTTAATGCAGAGAAAGTG	AATGCCCTGCCACAGAGATG	FAM-TGAAGCCTCCAAAGCCAACAA-MGB	RT-qPCR
hCTCF-s	TTTCCCTCCTCAAACTGACTTTG	TGTCGCAGTCTGGGCACTT	FAM-CCACGGAGAGGTACTC-MGB	RT-qPCR
