# Supplementary material for: An alternative CTCF isoform antagonizes canonical CTCF occupancy and changes chromatin architecture to promote apoptosis
Source: Nat Commun. 2019 Apr 4;10:1535. doi: 10.1038/s41467-019-08949-w (PMC6449404; doi:10.1038/s41467-019-08949-w)
Supplement: Supplementary file 6 — Supplementary Data 3 [file 41467_2019_8949_MOESM6_ESM.xlsx]

## Sheet: SData 3
Supplementary Data 3. Antibodies used in this study.
Antibody	Company	CatLog	Usage	NOTE
Anti-β-ACTIN antibody	abcam	ab3280	Western blot (1:1000)	Used in the whole study
Anti-CTCF antibody	Millipore	07-729	Western blot (1:3000) or (1:5000)	Raised against the aa 659-675 (C-TNQPKQNQPTAIIQVED) of human CTCF with a N-terminal cysterine added. Used in Fig. 1f, 1h.
Anti-CTCF antibody in our lab	NA	NA	Western blot (1:3000)	Raised against the C terimal (aa 578-727) of human CTCF. Used in Fig. 1h.
Anti-CTCF antibody	Active Motif	61311	ChIP-qPCR, ChIP-Seq, HiChIP	Raised against a peptide within the N terimal region of human CTCF. Used in all CTCF ChIP-qPCR or CTCF ChIP-seq or CTCF HiChIP experiments.
Anti-FLAG antibody	Sigma	F1804	Western blot (1:2000) or (1:3000)
Anti-BIOTIN, HRP-linked Antibody	Cell Signaling Technology	7075	Western blot (1:10000)
Anti-FLAG M2 magnetic beads	Sigma	M8823	Co-IP, ChIP-Seq, HiChIP	Used in FLAG ChIP and HiChIP experiments
Anti-TUBULIN antibody	Sigma	T6074	Western blot (1:3000)
Anti-RAD21 antibody	abcam	ab992	Western blot (1:2000)
Anti-V5 antibody	Invitrogen	R960-25	Western blot (1:1000)
Anti-H3 antibody	Cell Signaling Technology	4620	Western blot (1:10000)
