# Supplementary material for: An alternative CTCF isoform antagonizes canonical CTCF occupancy and changes chromatin architecture to promote apoptosis
Source: Nat Commun. 2019 Apr 4;10:1535. doi: 10.1038/s41467-019-08949-w (PMC6449404; doi:10.1038/s41467-019-08949-w)
Supplement: Supplementary file 7 — Supplementary Data 4 [file 41467_2019_8949_MOESM7_ESM.xlsx]

## Sheet: SData 4
Supplementary Data 4.HiChIP data validation.
Sample Information	Total Reads	Valid pairs of interactions	Cis-interactions	Valid pairs of interactions ratio	Cis-interaction ratio	CTCF loops (5kb~2Mb)	CTCF loops (5kb~2Mb, FDR<0.05)
CTCF ChIA-PET	530955924	68262862	23831414	0.128566	0.044884	-	-
FLAG_CTCF HiChIP rep1	188712552	57849604	50150121	0.306549	0.265749	369429	200378
FLAG_CTCF HiChIP rep2	200107023	98013411	84889078	0.489805	0.424218	230376	138102
FLAG_CTCF HiChIP combined	388819575	155623564	134832149	0.400246	0.346773	468441	239440
FLAG-CTCF-s CTCF HiChIP rep1	189621626	86560950	72580988	0.456493	0.382767	132699	81575
FLAG-CTCF-s CTCF HiChIP rep2	197589242	96035561	80930971	0.486036	0.409592	134962	82747
FLAG-CTCF-s CTCF HiChIP combined	387210868	182500797	153432376	0.471321	0.39625	231814	137944
