# Supplementary material for: An alternative CTCF isoform antagonizes canonical CTCF occupancy and changes chromatin architecture to promote apoptosis
Source: Nat Commun. 2019 Apr 4;10:1535. doi: 10.1038/s41467-019-08949-w (PMC6449404; doi:10.1038/s41467-019-08949-w)
Supplement: Supplementary file 8 — Supplementary Data 5 [file 41467_2019_8949_MOESM8_ESM.xlsx]

## Sheet: SData 5
Supplementary Data 5. ChIP-qPCR primers used in this study.
Primer sets	Forward primer	Reverse Primers	CTCF binding location
P1	CGCCTCTAAGCTTGAAAACATCAC	CAATAGCAGTGGCTCCACCTAA	chr12:69180854-69180995
P2	TTTGGTAACAGCGACACGGA	GCCGTTGCGCTATGTTTGTA	chr12:69201888-69202052
P3	TGTATGAACGCATACCTGCCC	CATCATGCCATCTAGCGGTCT	chr12:69224077-69224282
P4	TAAAGGGGTGTTTGCTGCCA	TGCCCCCTTGTGGTTTAAGA	chr12:69257737-69257944
P5	GGACAGTGCTGAACTGGGAA	AGTTAACAGAGGTGACTTGGCT	chr12:69293023-69293205
P6	GGGCTCCACTAGGTTTCGTC	TGGGCAACCTGTTTGTCCTT	chr1:27970453-27970762
P7	CCTGGACCTCCCGTAACTTG	GCGAGAGCCCAGTAAGTAGC	chr1:27973069-27973253
P8	AATTGGGTGCCTCCTGAGTG	CAGCCTGTATCTCACCGTCC	chr1:27986604-27986941
P9	AGTAAACGGTTCTCCGGCTG	AAACTCCGACAGGGATTGGC	chr1:27998803-27999052
