# Supplementary material for: An alternative CTCF isoform antagonizes canonical CTCF occupancy and changes chromatin architecture to promote apoptosis
Source: Nat Commun. 2019 Apr 4;10:1535. doi: 10.1038/s41467-019-08949-w (PMC6449404; doi:10.1038/s41467-019-08949-w)
Supplement: Supplementary file 9 — Supplementary Data 6 [file 41467_2019_8949_MOESM9_ESM.xlsx]

## Sheet: SData 6
Supplementary Data 6. Primers used for 3C experiments.
Bgl II Digestion effiency primer
primer name	Sequence(5'-3')
3C_GAPDH_F	CCTGCACCACCAACTGCTTA
3C_GAPDH_R	CCCATTCCCCAGCTCTCATAC
IFI6_Bgl II 3C_F1	GTGAAAGGAGCCCCACACAG
IFI6_Bgl II 3C_R1	ACATAGGAAGCACGGTTATGGG
IFI6_Bgl II 3C_F2	CCCATCACCACCCCAGATTC
IFI6_Bgl II 3C_R2	CAGTTTGCTTCAAGGCTCAAGT
IFI6_Bgl II 3C_F3	ATTTCCTGAGTATGGGCGCT
IFI6_Bgl II 3C_R3	GTATCAAGCACTCCTGGCCC
IFI6_Bgl II 3C_F4	TCCATTGTTCTCTCAGGCTG
IFI6_Bgl II 3C_R4	CAAGCATCACCATCCAAAGGC
IFI6_Bgl II 3C_F5	CTGGGATTACAGGCGTACATC
IFI6_Bgl II 3C_R5	CAGTGTGGGAGACGACTGAATC
IFI6_Bgl II 3C_F6	ATCCTGGGGAAGGTGGAGTCT
IFI6_Bgl II 3C_R6	CTCTGCCCTTAGAAGAAGCCC
IFI6_Bgl II 3C_F7	ATTTCCCCCCTCCCTTTTACG
IFI6_Bgl II 3C_R7	CCCCTATTCAGCCTGAAGACG
IFI6_Bgl II 3C_F8	TGCCAAATGAAGGGAAGGGT
IFI6_Bgl II 3C_R8	CTGCCCAGTGGAAGCAGTTA
IFI6_Bgl II 3C_F9	AAGCACAGCAGCATCTGCTTC
IFI6_Bgl II 3C_R9	GGTGGGGCCTAGTGGAAGGTA
IFI6_Bgl II 3C_F10	GAGTGGCTTTTGGCTGCTTC
IFI6_Bgl II 3C_R10	GGCAGCAACCTTCAGAGAGA
ligation effiency primer
primer name	Sequence(5'-3')
IFI6_Liagtion 3C_C1	CACGTAGGTGAGGAATCAAG
IFI6_Liagtion 3C_C2	CCAAGGGGAGGTACACACAC
IFI6_Liagtion 3C_C3	TGGTATTTGCAAAGAGGATC
IFI6_Liagtion 3C_C4	CTGCACCCGGCCCTCAGTATC
IFI6_Liagtion 3C_C5	AAGCCAGGATCTGACAAGGC
IFI6_Liagtion 3C_C6	ATTTCCCCCCTCCCTTTTACG
IFI6_Liagtion 3C_anchor	TGGTAAGACCAGTGAAGCCTG
3C_GAPDH_F	CCTGCACCACCAACTGCTTA
3C_GAPDH_R	CCCATTCCCCAGCTCTCATAC
