# Supplementary material for: An alternative CTCF isoform antagonizes canonical CTCF occupancy and changes chromatin architecture to promote apoptosis
Source: Nat Commun. 2019 Apr 4;10:1535. doi: 10.1038/s41467-019-08949-w (PMC6449404; doi:10.1038/s41467-019-08949-w)
Supplement: Supplementary file 11 — Source Data [file 41467_2019_8949_MOESM11_ESM.xlsx]

## Sheet: Fig.1
Fig. 1e
			CTCF				CTCF-s
	293T	0.000973925	0.000972956	0.00100606		0.000241621	0.000188423	0.000184257
	A549	0.000672743	0.000577133	0.000605312		9.82448e-05	6.66862e-05	4.8871e-05
	K562	0.000639997	0.000574351	0.000591044		0.00033565	0.000342805	0.000291708
	HeLa-S3	0.000392406	0.000427123	0.000372162		6.86767e-05	7.39006e-05	6.34743e-05
	GZF2	0.00132647	0.00156101	0.00135693		0.00132647	0.000175649	0.000146911
	HPTC	0.000304065	0.000257465	0.000285676		0.000136073	0.000131438	8.14722e-05
	TB	0.000132352	0.000171045	0.000138932		8.14722e-05	8.37627e-05	7.44518e-05
	F2S2	0.000155586	0.000146177	0.000163321		0.000107752	0.000123774	0.000124635
	uiPS_C2	0.000703416	0.000780489	0.000723192		0.000293707	0.000289664	0.000321402
	uiPS_C3	0.000679455	0.000703416	0.000670101		0.000285676	0.000193775	0.000255687
	uiPS_C6	0.000530632	0.000886249	0.000760903		0.000370048	0.000410594	0.000284359
	GZF2_iPS	0.000402144	0.000458751	0.000364953		0.000232578	0.000194223	0.000183746
	H1	0.00058826	0.000592921	0.000579862		0.000136408	0.000119287	8.74192e-05
	NSP	0.00218518	0.00235196	0.00241075		0.000459906	0.000463405	0.000503713
	glioma	0.000511181	0.000601596	0.000582585		0.000405365	0.000214621	0.000260641
Fig. 1g
HeLa-S3			CTCF				CTCF-s
	shCtrl	0.96357	1.01752	1.01891		1.00741	1.19963	0.792962
	shCTCF-S#1	0.92031	0.943322	0.927917		0.554821	0.501873	0.694488
	shCTCF#1	0.290384	0.298904	0.308196		1.07294	1.2866	1.34635
	shCTCF#2	0.360469	0.321146	0.336871		1.06732	1.00404	0.948184
	shCTCF-both#1	0.624058	0.671293	0.662003		0.467517	0.682116	0.566682
	shCTCF-both#2	0.228793	0.231691	0.222804		0.218052	0.190678	0.129329

## Sheet: Fig.2
Fig. 2j
		P1		P2		P3		P4		P5
HeLa-S3 FLAG OE
	IgG	0.00292997	0.00455257	0.00548187	0.00288861	0.0054466	0.0044646	0.000171664	4.2187e-06	0.00672946	0.0100736
	CTCF_ChIP	0.15991	0.184663	0.0261194	0.036901	1.0545	1.22749	0.331306	0.353057	0.18083	0.242882
HeLa-S3 FLAG-CTCF OE
	IgG	0.00302191	0.00261558	0.00323607	0.00290945	0.0013577	0.00184229	0.000880733	0.00542254	0.000839688	0.00152358
	CTCF_ChIP	0.267251	0.229208	0.0499941	0.0613791	1.076	0.991798	0.29939	0.382558	0.263845	0.420195
HeLa-S3 FLAG-CTCF-s OE
	IgG	0.000267962	0.00221278	0.000177015	0.0031416	0.000512274	0.00337715	0.00297976	0.0027159	0.00223741	0.001149
	CTCF_ChIP	0.213833	0.287999	0.0452854	0.0576968	0.640302	0.534621	0.187016	0.224959	0.164994	0.273495

## Sheet: Fig.5
Fig. 5b
HeLa-S3		FLAG OE				FLAG-CTCF OE				FLAG-CTCF-s OE
IFI6	0.00817086	0.0088123	0.0120443		0.011863	0.0125043	0.0140535		0.0536846	0.0517658	0.054954
IFI27	0.0011574	0.00099638	0.0011837		0.00158737	0.00179302	0.00179968		0.00890521	0.00808623	0.0102302
ISG15	0.0141777	0.0173574	0.0178813		0.0172576	0.0191126	0.0203981		0.0380522	0.0438697	0.0501387
IFIT3	0.000359512	0.000511432	0.000499584		0.000488372	0.000525586	0.000502271		0.000717809	0.000784124	0.000896835
OASL	4.94884e-06	4.84884e-06	5.7148e-06		9.91398e-06	8.8987e-06	8.50771e-06		1.37588e-05	1.69871e-05	1.44171e-05
IFIT1	3.40731e-07	4.7308e-07	4.24495e-07		3.17799e-07	3.99194e-07	2.96895e-07		8.0023e-07	5.56614e-07	4.0525e-07
IFIT5	6.60969e-05	6.97456e-05	7.81003e-05		8.19768e-05	7.6593e-05	8.07642e-05		8.48224e-05	0.000115689	0.00010425
IFIT2	0.00132874	0.00190592	0.00180143		0.00155984	0.00172803	0.00169503		0.00180099	0.00162854	0.00189056
MX1	0.000226002	0.000212588	0.000251871		0.000201056	0.000207827	0.000218179		0.000193226	0.000202775	0.000204365
STAT1	6.1448e-05	7.81491e-05	7.16693e-05		5.59905e-05	6.5198e-05	8.53606e-05		7.32971e-05	6.59043e-05	6.38461e-05
Fig. 5h
		P6		P7		P8		P9
HeLa-S3 FLAG OE
	IgG	0.00298922	0.00585216	0.00108696	0.000617842	0.0013219	0.00207541	0.00154134	0.00207144
	CTCF_ChIP	0.137184	0.155957	0.0218632	0.0352397	0.022785	0.0177211	0.0785524	0.0685117
HeLa-S3 FLAG-CTCF OE
	IgG	0.00258627	0.00159885	0.00255088	0.000882821	0.003159	0.0031355	0.00309501	0.00222815
	CTCF_ChIP	0.14844	0.170158	0.0279324	0.046111	0.0146307	0.0424208	0.0660868	0.0687744
HeLa-S3 FLAG-CTCF-s OE
	IgG	0.00814739	0.0109532	0.0078844	0.0129604	0.00745262	0.00907303	0.00401129	0.00384781
	CTCF_ChIP	0.0482705	0.0585958	0.0201702	0.0208699	0.0264653	0.0317065	0.0327291	0.0345906
Fig. 5j
	C1	C2	C3	C4	C5	C6
	0.000773431	0.00141182	0.000218834	0.00120937	0.00169291	0.00160871
FLAG OE	0.000688446	0.00141404	0.000314679	0.00142041	0.0018749	0.00167531
	0.000751355	0.00121915	0.000285655	0.00192022	0.00176025	0.00144511
	0.000493057	0.00128933	0.000349187	0.00156182	0.00396533	0.00113649
FLAG-CTCF-s OE	0.000776685	0.00131144	0.000429108	0.00178405	0.0039924	0.00109045
	0.000681462	0.00137928	0.000178964	0.00146503	0.00322601	0.00124114

## Sheet: Figure S1
Figure S1b					Figure S1c
		CTCF probe					CTCF-s probe
K562	1x cDNA dilution	24.9262	24.7202		K562	1x cDNA dilution	24.3197	24.0901
	2x cDNA dilution	26.113	26.1818			2x cDNA dilution	25.2781	25.3251
	4x cDNA dilution	28.0176	27.8525			4x cDNA dilution	27.11	27.0148
	6x cDNA dilution	28.3618	28.3618			6x cDNA dilution	28.2778	28.0771
	8x cDNA dilution	29.0008	28.814			8x cDNA dilution	28.4314	28.4012
Figure S1d					Figure S1e
		CTCF probe					CTCF-s probe
A549	0.5x cDNA dilution	31.7	31.5454		A549	0.5x cDNA dilution	30.0401	30.002
	1x cDNA dilution	32.2957	32.6057			1x cDNA dilution	31.3345	31.2116
	2x cDNA dilution	34.4351	34.6201			2x cDNA dilution	32.8788	33.0544
	4x cDNA dilution	36.6692	36.8706			4x cDNA dilution	34.8814	34.8212
	6x cDNA dilution	38.5718	37.6184			6x cDNA dilution	36.2258	36.1843
Figure S1f
		CTCF probe		CTCF-s probe
HeLa-S3	NT	0.00109237	NT	9.83337e-05
		0.00105641		8.24536e-05
		0.00102287		8.72604e-05
	G0/G1	0.00113012	G0/G1	6.7432e-05
		0.0010695		7.02861e-05
		0.00105453		7.04708e-05
	G1/S	0.00154707	G1/S	7.28719e-05
		0.00122021		9.16538e-05
		0.00142133		0.000100379
	G2/M	0.00225181	G2/M	0.000122719
		0.00202359		0.000107603
		0.00201165		0.000117222

## Sheet: Figure S2
Figure S2a
	CTCF-N		CTCF-C
HeLa-S3 FLAG OE	0.0123323	0.0121522	0.00678219	0.00676648
HeLa-S3 FLAG-CTCF OE	0.0531954	0.0532052	0.0165713	0.01529
HeLa-S3 FLAG-CTCF-s OE	0.0121266	0.01134	0.183641	0.183221

## Sheet: Figure S10
Figure S10b					Figure S10c
	CTCF					CTCF-s
CTCF+Ctrl shRNA	0.00216604	0.00220388	0.00195674		CTCF+Ctrl shRNA	3.98441e-06	4.05751e-06	4.58013e-06
CTCF+sh both	0.000874865	0.00071489	0.000838793		CTCF+sh both	6.99564e-07	4.55825e-07	5.47523e-07
CTCF-s+ Ctrl shRNA	0.0017469	0.00176963	0.00179558		CTCF-s+ Ctrl shRNA	8.74881e-06	7.24506e-06	5.75142e-06
CTCF-s+sh both	0.000656036	0.000648708	0.000685329		CTCF-s+sh both	6.06993e-07	1.72849e-06	6.54591e-07
